# Supplementary material for: Antibody Response to the BA.5 Bivalent Vaccine Shot: a Two-Year Follow-Up Study following Initial COVID-19 mRNA Vaccination
Source: Microbiol Spectr. 2023 May 16;11(3):e01316-23. doi: 10.1128/spectrum.01316-23 (PMC10269437; doi:10.1128/spectrum.01316-23)
Supplement: Supplemental file 2 — Supplemental material. Download spectrum.01316-23-s0002.xlsx, XLSX file, 0.01 MB [file spectrum.01316-23-s0002.xlsx]

## Sheet: Sheet1
Supplementary Table 2. All original data in this manuscript
No	Age	Sex	Baseline	1W	3W	4W	5W	6W	7W	12W	30W	52W	100W	102W	date_infection	Vaccination_status_at_infection	V1_company	V2_company	V3_company	V4_company	V5_company	age_class	diff_100W_102W
1	25	M	0.005	0.005	54.1	2472	2167	1688	1437	1104	943	13705	10503	18422	NA	NA	Pfizer-BioNTech	Pfizer-BioNTech	Pfizer-BioNTech	Moderna	Pfizer-BioNTech	20s	7919
2	27	M	0.005	0.005	86.7	2397	2018	1608	1362	939	727	6124	6124	13609	NA	NA	Pfizer-BioNTech	Pfizer-BioNTech	Pfizer-BioNTech	Moderna	Pfizer-BioNTech	20s	7485
3	23	M	0.005	0.005	66.5	2260	2046	1639	1514	1311	1076	33428	22858	51885	NA	NA	Pfizer-BioNTech	Pfizer-BioNTech	Pfizer-BioNTech	Moderna	Pfizer-BioNTech	20s	29027
4	27	M	0.005	0.005	48.8	2260	1963	1708	1654	1142	709	11464	7276	16415	NA	NA	Pfizer-BioNTech	Pfizer-BioNTech	Pfizer-BioNTech	Moderna	Pfizer-BioNTech	20s	9139
5	26	F	0.005	0.005	12	2625	2485	1790	1616	937	553	13157	10050	23077	NA	NA	Pfizer-BioNTech	Pfizer-BioNTech	Pfizer-BioNTech	Moderna	Pfizer-BioNTech	20s	13027
6	23	M	0.005	0.005	142	4704	4635	3408	3043	2515	1403	19471	12942	24964	NA	NA	Pfizer-BioNTech	Pfizer-BioNTech	Pfizer-BioNTech	Moderna	Pfizer-BioNTech	20s	12022
7	34	M	0.005	0.005	174	4771	3528	2577	2333	1673	1039	9096	4656	9721	NA	NA	Pfizer-BioNTech	Pfizer-BioNTech	Pfizer-BioNTech	Moderna	Pfizer-BioNTech	30s	5065
8	30	M	0.005	0.005	658	2889	2375	1787	1511	1011	1152	11904	43418	53640	2022-07-22	3	Pfizer-BioNTech	Pfizer-BioNTech	Pfizer-BioNTech	Moderna	Pfizer-BioNTech	30s	10222
9	34	M	0.005	0.005	38.4	1374	1098	829	704	652	358	3354	2400	15031	NA	NA	Pfizer-BioNTech	Pfizer-BioNTech	Pfizer-BioNTech	Moderna	Pfizer-BioNTech	30s	12631
10	33	M	0.005	0.005	89.7	3840	3678	2617	2619	1416	724	24334	16314	33228	NA	NA	Pfizer-BioNTech	Pfizer-BioNTech	Pfizer-BioNTech	Moderna	Pfizer-BioNTech	30s	16914
11	33	M	0.005	0.475	125	3411	2355	2091	1672	1240	941	10199	10772	22956	NA	NA	Pfizer-BioNTech	Pfizer-BioNTech	Pfizer-BioNTech	Moderna	Pfizer-BioNTech	30s	12184
12	35	M	0.005	0.005	217	2351	2055	1343	980	644	738	12451	7775	33264	NA	NA	Pfizer-BioNTech	Pfizer-BioNTech	Pfizer-BioNTech	Moderna	Pfizer-BioNTech	30s	25489
13	32	M	0.005	0.005	55.3	3058	2383	2067	1780	1114	555	8346	5495	14590	NA	NA	Pfizer-BioNTech	Pfizer-BioNTech	Pfizer-BioNTech	Moderna	Pfizer-BioNTech	30s	9095
14	32	M	0.005	0.005	25.2	1862	1363	945	737	489	335	7902	4122	10254	NA	NA	Pfizer-BioNTech	Pfizer-BioNTech	Pfizer-BioNTech	Moderna	Pfizer-BioNTech	30s	6132
15	31	M	0.005	0.005	93.5	1208	2044	1269	1146	794	413	22302	14193	30513	NA	NA	Pfizer-BioNTech	Pfizer-BioNTech	Pfizer-BioNTech	Moderna	Pfizer-BioNTech	30s	16320
16	35	F	0.005	0.005	190	4045	2932	2471	2387	1444	489	9440	7801	21715	NA	NA	Pfizer-BioNTech	Pfizer-BioNTech	Pfizer-BioNTech	Moderna	Pfizer-BioNTech	30s	13914
17	43	F	0.005	0.005	154	242	7607	4368	3410	1700	953	7778	7459	41506	NA	NA	Pfizer-BioNTech	Pfizer-BioNTech	Pfizer-BioNTech	Moderna	Pfizer-BioNTech	40s	34047
18	46	F	0.005	0.005	70.2	1454	1086	887	929	708	420	8098	8346	14313	NA	NA	Pfizer-BioNTech	Pfizer-BioNTech	Pfizer-BioNTech	Moderna	Pfizer-BioNTech	40s	5967
19	40	F	0.005	0.005	95.3	1728	1456	1169	814	574	343	6777	33035	48254	2022-04-01	3	Pfizer-BioNTech	Pfizer-BioNTech	Pfizer-BioNTech	Moderna	Pfizer-BioNTech	40s	15219
20	45	M	0.005	0.005	63.1	454	1374	977	790	366	134	35144	18014	43892	NA	NA	Pfizer-BioNTech	Pfizer-BioNTech	Pfizer-BioNTech	Moderna	Pfizer-BioNTech	40s	25878
21	46	M	0.005	0.005	26.3	2056	1901	1427	1158	953	595	19203	13313	31773	NA	NA	Pfizer-BioNTech	Pfizer-BioNTech	Pfizer-BioNTech	Moderna	Pfizer-BioNTech	40s	18460
22	44	M	0.005	0.005	148	730	782	668	654	463	310	13518	8732	7910	NA	NA	Pfizer-BioNTech	Pfizer-BioNTech	Pfizer-BioNTech	Moderna	Pfizer-BioNTech	40s	-822
23	49	M	0.005	0.005	14	1010	1384	982	779	638	553	13691	12517	34155	NA	NA	Pfizer-BioNTech	Pfizer-BioNTech	Pfizer-BioNTech	Moderna	Pfizer-BioNTech	40s	21638
24	47	F	0.005	0.005	48.9	7061	4262	3418	2786	1861	928	12793	46029	53803	NA	NA	Pfizer-BioNTech	Pfizer-BioNTech	Pfizer-BioNTech	Moderna	Pfizer-BioNTech	40s	7774
25	58	F	0.005	0.005	7.19	719	536	398	371	327	170	2191	1674	5866	NA	NA	Pfizer-BioNTech	Pfizer-BioNTech	Pfizer-BioNTech	Moderna	Pfizer-BioNTech	50s	4192
26	58	F	0.005	0.005	145	2469	2219	1821	1721	1403	1289	37768	28158	57433	NA	NA	Pfizer-BioNTech	Pfizer-BioNTech	Pfizer-BioNTech	Moderna	Pfizer-BioNTech	50s	29275
27	54	F	0.005	0.005	145	4529	4046	2715	2738	1672	1125	23882	17395	37631	NA	NA	Pfizer-BioNTech	Pfizer-BioNTech	Pfizer-BioNTech	Moderna	Pfizer-BioNTech	50s	20236
28	50	F	0.005	0.005	147	3227	2703	2022	1598	767	414	7998	4719	15203	NA	NA	Pfizer-BioNTech	Pfizer-BioNTech	Pfizer-BioNTech	Moderna	Pfizer-BioNTech	50s	10484
29	56	M	0.005	0.005	3.9	1702	1727	1162	1007	551	171	12841	8798	16685	NA	NA	Pfizer-BioNTech	Pfizer-BioNTech	Pfizer-BioNTech	Moderna	Pfizer-BioNTech	50s	7887
30	59	M	0.005	0.005	17.7	2467	2320	1827	1540	831	584	22921	12914	32609	NA	NA	Pfizer-BioNTech	Pfizer-BioNTech	Pfizer-BioNTech	Pfizer-BioNTech	Pfizer-BioNTech	50s	19695
31	59	M	0.005	0.005	52.2	821	578	421	354	185	68	8034	5830	13162	NA	NA	Pfizer-BioNTech	Pfizer-BioNTech	Pfizer-BioNTech	Pfizer-BioNTech	Pfizer-BioNTech	50s	7332
32	59	M	0.005	0.005	22.9	2834	1814	1668	1332	889	551	19205	9910	19591	NA	NA	Pfizer-BioNTech	Pfizer-BioNTech	Pfizer-BioNTech	Pfizer-BioNTech	Pfizer-BioNTech	50s	9681
33	53	M	0.005	0.005	24.8	616	639	536	518	465	339	22841	32578	59376	NA	NA	Pfizer-BioNTech	Pfizer-BioNTech	Pfizer-BioNTech	Moderna	Pfizer-BioNTech	50s	26798
34	60	F	0.005	0.005	50.7	2156	1531	1133	957	887	652	20431	12055	36413	NA	NA	Pfizer-BioNTech	Pfizer-BioNTech	Pfizer-BioNTech	Pfizer-BioNTech	Pfizer-BioNTech	60s	24358
35	60	F	0.005	0.005	66.3	506	2131	1742	1371	696	310	11100	6708	33539	NA	NA	Pfizer-BioNTech	Pfizer-BioNTech	Pfizer-BioNTech	Pfizer-BioNTech	Pfizer-BioNTech	60s	26831
36	60	F	0.005	0.005	20.1	131	594	402	367	220	146	4853	2968	9854	NA	NA	Pfizer-BioNTech	Pfizer-BioNTech	Pfizer-BioNTech	Pfizer-BioNTech	Pfizer-BioNTech	60s	6886
37	62	F	0.005	0.005	6.62	1735	1791	1435	1200	849	678	8780	4125	22026	NA	NA	Pfizer-BioNTech	Pfizer-BioNTech	Pfizer-BioNTech	Pfizer-BioNTech	Pfizer-BioNTech	60s	17901
38	65	M	0.005	0.005	29.6	1397	1329	1068	865	758	519	8349	56146	69480	2022-10-24	4	Pfizer-BioNTech	Pfizer-BioNTech	Pfizer-BioNTech	Pfizer-BioNTech	Pfizer-BioNTech	60s	13334
39	63	M	0.005	0.005	1.96	221	122	151	129	85.7	83.8	47655	20722	61197	NA	NA	Pfizer-BioNTech	Pfizer-BioNTech	Pfizer-BioNTech	Pfizer-BioNTech	Pfizer-BioNTech	60s	40475
40	63	M	0.005	0.005	6.16	939	989	626	460	188	123	8034	5126	33904	NA	NA	Pfizer-BioNTech	Pfizer-BioNTech	Pfizer-BioNTech	Pfizer-BioNTech	Pfizer-BioNTech	60s	28778
41	63	M	0.005	0.005	37	834	482	355	337	243	126	11070	5635	23334	NA	NA	Pfizer-BioNTech	Pfizer-BioNTech	Pfizer-BioNTech	Pfizer-BioNTech	Pfizer-BioNTech	60s	17699
42	62	M	0.005	0.005	199	7815	6716	4947	4757	2092	653	14036	7671	21685	NA	NA	Pfizer-BioNTech	Pfizer-BioNTech	Pfizer-BioNTech	Pfizer-BioNTech	Pfizer-BioNTech	60s	14014
43	62	M	0.005	0.005	17.2	544	470	403	382	365	228	9681	7057	16556	NA	NA	Pfizer-BioNTech	Pfizer-BioNTech	Pfizer-BioNTech	Pfizer-BioNTech	Pfizer-BioNTech	60s	9499
44	60	M	0.005	0.005	14.6	108	664	487	371	227	84.7	48048	29131	54889	NA	NA	Pfizer-BioNTech	Pfizer-BioNTech	Pfizer-BioNTech	Moderna	Pfizer-BioNTech	60s	25758
45	60	M	0.005	0.005	16	1228	833	561	403	204	77.4	20533	14030	22124	NA	NA	Pfizer-BioNTech	Pfizer-BioNTech	Pfizer-BioNTech	Pfizer-BioNTech	Pfizer-BioNTech	60s	8094
46	60	M	0.005	0.005	40.9	3068	2916	2008	1629	903	382	5639	3480	24178	NA	NA	Pfizer-BioNTech	Pfizer-BioNTech	Pfizer-BioNTech	Pfizer-BioNTech	Pfizer-BioNTech	60s	20698
